# Supplementary material for: Development and Validation of a Simple and Cost-Effective LC-MS/MS Method for the Quantitation of the Gut-Derived Metabolite Trimethylamine N-Oxide in Human Plasma of Healthy and Hyperlipidemic Volunteers
Source: Molecules. 2025 May 30;30(11):2398. doi: 10.3390/molecules30112398 (PMC12156282; doi:10.3390/molecules30112398)
Supplement: Supplementary file 1 [file molecules-30-02398-s001.zip]

Archive with 1 entries (1 files):
- molecules-3592688-supplementary.pdf
